# Supplementary material for: Online, Group-Based Psychological Support for Adolescent and Young Adult Cancer Survivors: Results from the Recapture Life Randomized Trial
Source: Cancers (Basel). 2021 May 18;13(10):2460. doi: 10.3390/cancers13102460 (PMC8158368; doi:10.3390/cancers13102460)
Supplement: Supplementary file 1 [file cancers-13-02460-s001.zip]

Archive with 1 entries (1 files):
- cancers-1186413-supplementary.pdf
